# Supplementary material for: Multi-Point Flexible Temperature Sensor Array and Thermoelectric Generator Made from Copper-Coated Textiles
Source: Sensors (Basel). 2021 May 28;21(11):3742. doi: 10.3390/s21113742 (PMC8198943; doi:10.3390/s21113742)
Supplement: Supplementary file 1 [file sensors-21-03742-s001.zip]

Archive with 1 entries (1 files):
- sensors-1210100-supplementary.pdf
